# Supplementary material for: Educational constraints on marital sorting and income mobility
Source: PLoS One. 2025 Feb 19;20(2):e0313710. doi: 10.1371/journal.pone.0313710 (PMC11838900; doi:10.1371/journal.pone.0313710)
Supplement: S1 File — (ZIP) [file pone.0313710.s001.zip]

Archive with 19 entries (12 files):
- CFPS database/
- CFPS database/2010/
- CFPS database/2010/cfps2010adult.dta
- CFPS database/2010/cfps2010famecon.dta
- CFPS database/2012/
- CFPS database/2012/cfps2012adult.dta
- CFPS database/2012/cfps2012famecon.dta
- CFPS database/2014/
- CFPS database/2014/cfps2014adult.dta
- CFPS database/2014/cfps2014famecon.dta
- CFPS database/2016/
- CFPS database/2016/cfps2016adult.dta
- CFPS database/2016/cfps2016famecon.dta
- CFPS database/2018/
- CFPS database/2018/cfps2018adult.dta
- CFPS database/2018/cfps2018famecon.dta
- CFPS database/2020/
- CFPS database/2020/cfps2020adult.dta
- CFPS database/2020/cfps2020famecon.dta
